# Supplementary material for: Endophytic Fusarium commune G3-29-Mediated dsRNA Delivery for Efficient Control of Western Flower Thrips
Source: J Fungi (Basel). 2026 Apr 18;12(4):291. doi: 10.3390/jof12040291 (PMC13117232; doi:10.3390/jof12040291)
Supplement: Supplementary file 1 [file jof-12-00291-s001.zip]

Archive with 1 entries (1 files):
- jof-4212487-supplementary.pdf
